# Supplementary material for: Prevalence of nontuberculous mycobacteria and the emergence of rare species in Henan Province, China
Source: Epidemiol Infect. 2024 May 6;152:e92. doi: 10.1017/S095026882400061X (PMC11748010; doi:10.1017/S095026882400061X)
Supplement: Hongmei et al. supplementary material [file S095026882400061Xsup001.xlsx]

## Sheet: Data
No	Date(year-month)	Date(year-month-day)	hospital	Test items(Nucleic acid mass spectrometry)	Result	TB	NTM typing
1	2021-7	2021-07-02	CHEST hospital	TBC and NTM (quick test + strain identification + full set of resistance genes)	TB and NTM	TB	Mycobacterium abscessus
2	2021-7	2021-07-07	CHEST hospital	TBC and NTM (quick test + strain identification + full set of resistance genes)	TB or NTM(just find one)	TB	NA
3	2021-7	2021-07-09	CHEST hospital	TBC and NTM (quick test + strain identification + full set of resistance genes)	TB or NTM(just find one)	TB	NA
4	2021-7	2021-07-10	CHEST hospital	TBC and NTM (quick test + strain identification)	TB or NTM(just find one)	TB	NA
5	2021-7	2021-07-10	CHEST hospital	TBC and NTM (quick test + strain identification + full set of resistance genes)	TB or NTM(just find one)	TB	NA
6	2021-7	2021-07-10	CHEST hospital	TBC and NTM (quick test + strain identification)	NA(not find tb or NTM)	NA	NA
7	2021-7	2021-07-12	CHEST hospital	TBC and NTM (quick test + strain identification + full set of resistance genes)	TB or NTM(just find one)	TB	NA
8	2021-7	2021-07-14	CHEST hospital	TBC nucleic mass spectrometry (first-line and second-line drug resistance genes)	TB(drug resistance monitoring)	-	NOT test
9	2021-7	2021-07-24	CHEST hospital	TBC and NTM (quick test + strain identification + full set of resistance genes)	TB or NTM(just find one)	TB	NA
10	2021-7	2021-07-27	CHEST hospital	TBC nucleic mass spectrometry (first-line and second-line drug resistance genes)	TB(drug resistance monitoring)	-	NOT test
11	2021-7	2021-07-30	CHEST hospital	TBC and NTM (quick test + strain identification + full set of resistance genes)	NA(not find tb or NTM)	NA	NA
12	2021-8	2021-08-02	CHEST hospital	TBC and NTM (quick test + strain identification + full set of resistance genes)	NA(not find tb or NTM)	NA	NA
13	2021-8	2021-08-02	CHEST hospital	TBC and NTM (quick test + strain identification + full set of resistance genes)	TB or NTM(just find one)	TB	NA
14	2021-9	2021-09-02	CHEST hospital	TBC and NTM (quick test + strain identification + full set of resistance genes)	TB or NTM(just find one)	TB	NA
15	2021-9	2021-09-04	CHEST hospital	TBC and NTM (quick test + strain identification + full set of resistance genes)	TB or NTM(just find one)	TB	NA
16	2021-9	2021-09-07	CHEST hospital	TBC (quick test + strain identification + full set of drug resistance genes)	TB and NTM	TB	Mycobacterium chelonae
17	2021-9	2021-09-07	CHEST hospital	TBC and NTM (quick test + strain identification + full set of resistance genes)	TB or NTM(just find one)	NA	Mycobacterium abscessus
18	2021-9	2021-09-07	CHEST hospital	TBC and NTM (quick test + strain identification + full set of resistance genes)	TB or NTM(just find one)	TB	NA
19	2021-9	2021-09-08	CHEST hospital	TBC and NTM (quick test + strain identification + full set of resistance genes)	TB and NTM	TB	Mycobacterium chelonae
20	2021-9	2021-09-11	CHEST hospital	TBC and NTM (quick test + strain identification + full set of resistance genes)	TB or NTM(just find one)	TB	NA
21	2021-9	2021-09-15	CHEST hospital	TBC and NTM (quick test + strain identification + full set of resistance genes)	TB or NTM(just find one)	TB	NA
22	2021-9	2021-09-23	CHEST hospital	TBC and NTM (quick test + strain identification + full set of resistance genes)	TB and NTM	TB	Mycobacterium chelonae
23	2021-9	2021-09-23	CHEST hospital	TBC and NTM (quick test + strain identification + full set of resistance genes)	TB or NTM(just find one)	TB	NA
24	2021-9	2021-09-23	CHEST hospital	TBC and NTM (quick test + strain identification + full set of resistance genes)	NA(not find tb or NTM)	NA	NA
25	2021-9	2021-09-25	CHEST hospital	TBC and NTM (quick test + strain identification + full set of resistance genes)	TB and NTM	TB	Mycobacterium gordonae
26	2021-9	2021-09-29	CHEST hospital	TBC and NTM (quick test + strain identification + full set of resistance genes)	TB or NTM(just find one)	TB	NA
27	2021-9	2021-09-30	CHEST hospital	NTM(quick test + strain identification + full set of drug resistance genes)	Positive	TB	NA
28	2021-9	2021-09-30	CHEST hospital	NTM(quick test + strain identification + full set of drug resistance genes)	Positive	NOT test	Secondary mycobacteria / intracellular mycobacteria
29	2021-10	2021-10-05	CHEST hospital	TBC and NTM (quick test + strain identification + full set of resistance genes)	NA(not find tb or NTM)	NA	NA
30	2021-10	2021-10-05	CHEST hospital	TBC and NTM (quick test + strain identification + full set of resistance genes)	TB or NTM(just find one)	TB	NA
31	2021-10	2021-10-06	CHEST hospital	TBC(second-line drug resistance gene)	TB(drug resistance monitoring)	NOT test	NOT test
32	2021-10	2021-10-06	CHEST hospital	TBC and NTM (quick test + strain identification + full set of resistance genes)	TB or NTM(just find one)	TB	NA
33	2021-10	2021-10-06	CHEST hospital	TBC and NTM (quick test + strain identification + full set of resistance genes)	TB and NTM	TB	Mycobacterium intracellulare
34	2021-10	2021-10-07	CHEST hospital	TBC and NTM (quick test + strain identification + full set of resistance genes)	TB or NTM(just find one)	TB	NA
35	2021-10	2021-10-12	CHEST hospital	TBC and NTM (quick test + strain identification + full set of resistance genes)	TB and NTM	TB	Mycobacterium triviale
36	2021-10	2021-10-13	CHEST hospital	TBC and NTM (quick test + strain identification + full set of resistance genes)	TB or NTM(just find one)	TB	NA
37	2021-10	2021-10-16	CHEST hospital	TBC and NTM (quick test + strain identification + full set of resistance genes)	TB or NTM(just find one)	NA	achromatic mycobacterium
38	2021-10	2021-10-19	CHEST hospital	TBC and NTM (quick test + strain identification + full set of resistance genes)	TB or NTM(just find one)	TB	NA
39	2021-10	2021-10-19	CHEST hospital	TBC and NTM (quick test + strain identification + full set of resistance genes)	TB or NTM(just find one)	TB	NA
40	2021-10	2021-10-20	CHEST hospital	TBC and NTM (quick test + strain identification + full set of resistance genes)	TB and NTM	TB	Mycobacterium triviale
41	2021-10	2021-10-20	CHEST hospital	TBC and NTM (quick test + strain identification + full set of resistance genes)	TB and NTM	TB	Mycobacterium triviale
42	2021-10	2021-10-21	CHEST hospital	TBC and NTM (quick test + strain identification + full set of resistance genes)	TB or NTM(just find one)	TB	NA
43	2021-10	2021-10-22	CHEST hospital	TBC and NTM (quick test + strain identification + full set of resistance genes)	TB or NTM(just find one)	TB	NA
44	2021-10	2021-10-22	CHEST hospital	TBC and NTM (quick test + strain identification + full set of resistance genes)	TB and NTM	TB	achromatic mycobacterium
45	2021-10	2021-10-22	CHEST hospital	TBC and NTM (quick test + strain identification + full set of resistance genes)	TB and NTM	TB	Secondary mycobacteria / M. nonchromothripsis
46	2021-10	2021-10-25	CHEST hospital	TBC and NTM (quick test + strain identification + full set of resistance genes)	TB or NTM(just find one)	TB	NA
47	2021-10	2021-10-26	CHEST hospital	TBC and NTM (quick test + strain identification + full set of resistance genes)	TB or NTM(just find one)	TB	NA
48	2021-10	2021-10-26	CHEST hospital	TBC and NTM (quick test + strain identification + full set of resistance genes)	TB or NTM(just find one)	NA	Mycobacterium intracellulare
49	2021-10	2021-10-26	CHEST hospital	NTM(quick test + strain identification + full set of drug resistance genes)	Positive	NOT test	Mycobacterium intracellulare
50	2021-10	2021-10-30	CHEST hospital	TBC and NTM (quick test + strain identification + full set of resistance genes)	TB or NTM(just find one)	TB	NA
51	2021-11	2021-11-02	CHEST hospital	TBC(second-line drug resistance gene)	TB(drug resistance monitoring)	NOT test	NOT test
52	2021-11	2021-11-03	CHEST hospital	TBC and NTM (quick test + strain identification + full set of resistance genes)	TB or NTM(just find one)	TB	NA
53	2021-11	2021-11-04	CHEST hospital	TBC and NTM (quick test + strain identification + full set of resistance genes)	TB or NTM(just find one)	TB	NA
54	2021-11	2021-11-04	CHEST hospital	TBC(second-line drug resistance gene)	TB(drug resistance monitoring)	NOT test	NOT test
55	2021-11	2021-11-09	CHEST hospital	TBC and NTM (quick test + strain identification + full set of resistance genes)	TB and NTM	TB	achromatic mycobacterium
56	2021-11	2021-11-11	CHEST hospital	TBC and NTM (quick test + strain identification + full set of resistance genes)	TB or NTM(just find one)	TB	NA
57	2021-11	2021-11-12	CHEST hospital	TBC and NTM (quick test + strain identification + full set of resistance genes)	TB and NTM	TB	achromatic mycobacterium
58	2021-11	2021-11-15	CHEST hospital	TBC and NTM (quick test + strain identification + full set of resistance genes)	TB or NTM(just find one)	TB	NA
59	2021-11	2021-11-16	CHEST hospital	TBC and NTM (quick test + strain identification + full set of resistance genes)	TB or NTM(just find one)	TB	NA
60	2021-11	2021-11-17	CHEST hospital	TBC and NTM (quick test + strain identification + full set of resistance genes)	TB or NTM(just find one)	TB	NA
61	2021-11	2021-11-18	CHEST hospital	TBC and NTM (quick test + strain identification + full set of resistance genes)	TB or NTM(just find one)	TB	NA
62	2021-11	2021-11-20	CHEST hospital	TBC and NTM (quick test + strain identification + full set of resistance genes)	TB and NTM	TB	achromatic mycobacterium
63	2021-11	2021-11-23	CHEST hospital	TBC and NTM (quick test + strain identification + full set of resistance genes)	TB or NTM(just find one)	TB	NA
64	2021-11	2021-11-24	CHEST hospital	TBC and NTM (quick test + strain identification + full set of resistance genes)	TB or NTM(just find one)	NA	achromatic mycobacterium
65	2021-11	2021-11-27	CHEST hospital	TBC and NTM (quick test + strain identification + full set of resistance genes)	TB or NTM(just find one)	TB	NA
66	2021-11	2021-11-29	CHEST hospital	TBC and NTM (quick test + strain identification + full set of resistance genes)	NA(not find tb or NTM)	NA	NA
67	2021-12	2021-12-03	CHEST hospital	TBC and NTM (quick test + strain identification + full set of resistance genes)	NA(not find tb or NTM)	NA	NA
68	2021-12	2021-12-06	CHEST hospital	TBC and NTM (quick test + strain identification + full set of resistance genes)	TB or NTM(just find one)	TB	NA
69	2021-12	2021-12-06	CHEST hospital	TBC and NTM (quick test + strain identification + full set of resistance genes)	NA(not find tb or NTM)	NA	NA
70	2021-12	2021-12-08	CHEST hospital	TBC and NTM (quick test + strain identification + full set of resistance genes)	TB or NTM(just find one)	TB	NA
71	2021-12	2021-12-08	CHEST hospital	TBC and NTM (quick test + strain identification + full set of resistance genes)	TB or NTM(just find one)	TB	NA
72	2021-12	2021-12-08	CHEST hospital	NTM(quick test + strain identification + full set of drug resistance genes)	Positive	TB	NA
73	2021-12	2021-12-09	CHEST hospital	TBC and NTM (quick test + strain identification + full set of resistance genes)	TB or NTM(just find one)	TB	NA
74	2021-12	2021-12-11	CHEST hospital	TBC(second-line drug resistance gene)	TB(drug resistance monitoring)	NOT test	NOT test
75	2021-12	2021-12-13	CHEST hospital	TBC and NTM (quick test + strain identification + full set of resistance genes)	TB or NTM(just find one)	TB	NA
76	2021-12	2021-12-14	CHEST hospital	TBC and NTM (quick test + strain identification + full set of resistance genes)	TB or NTM(just find one)	NA	Mycobacterium triviale
77	2021-12	2021-12-16	CHEST hospital	TBC and NTM (quick test + strain identification + full set of resistance genes)	TB or NTM(just find one)	TB	NA
78	2021-12	2021-12-18	CHEST hospital	TBC and NTM (quick test + strain identification + full set of resistance genes)	TB or NTM(just find one)	TB	NA
79	2021-12	2021-12-18	CHEST hospital	TBC and NTM (quick test + strain identification + full set of resistance genes)	NA(not find tb or NTM)	NA	NA
80	2021-12	2021-12-22	CHEST hospital	TBC nucleic mass spectrometry (first-line and second-line drug resistance genes)	TB(drug resistance monitoring)	-	NOT test
81	2021-12	2021-12-23	CHEST hospital	TBC and NTM (quick test + strain identification + full set of resistance genes)	TB or NTM(just find one)	TB	NA
82	2021-12	2021-12-23	CHEST hospital	TBC and NTM (quick test + strain identification + full set of resistance genes)	TB or NTM(just find one)	TB	NA
83	2021-12	2021-12-24	CHEST hospital	TBC and NTM (quick test + strain identification + full set of resistance genes)	TB or NTM(just find one)	TB	NA
84	2021-12	2021-12-24	CHEST hospital	TBC and NTM (quick test + strain identification + full set of resistance genes)	TB or NTM(just find one)	TB	NA
85	2021-12	2021-12-27	CHEST hospital	NTM(quick test + strain identification + full set of drug resistance genes)	Positive	NOT test	Secondary mycobacteria / M. intracellularis / M. abscessus
86	2022-1	2022-01-05	CHEST hospital	TBC and NTM (quick test + strain identification + full set of resistance genes)	TB or NTM(just find one)	NA	achromatic mycobacterium
87	2022-1	2022-01-11	CHEST hospital	TBC and NTM (quick test + strain identification + full set of resistance genes)	NA(not find tb or NTM)	NA	NA
88	2022-1	2022-01-11	CHEST hospital	TBC and NTM (quick test + strain identification + full set of resistance genes)	NA(not find tb or NTM)	NA	NA
89	2022-1	2022-01-14	CHEST hospital	TBC and NTM (quick test + strain identification + full set of resistance genes)	NA(not find tb or NTM)	NA	NA
90	2022-1	2022-01-17	CHEST hospital	TBC and NTM (quick test + strain identification + full set of resistance genes)	TB or NTM(just find one)	TB	NA
91	2022-1	2022-01-17	CHEST hospital	TBC(second-line drug resistance gene)	TB(drug resistance monitoring)	NOT test	NOT test
92	2022-1	2022-01-19	CHEST hospital	TBC and NTM (quick test + strain identification + full set of resistance genes)	NA(not find tb or NTM)	NA	NA
93	2022-1	2022-01-19	CHEST hospital	TBC and NTM (quick test + strain identification + full set of resistance genes)	TB or NTM(just find one)	TB	NA
94	2022-1	2022-01-21	CHEST hospital	TBC and NTM (quick test + strain identification + full set of resistance genes)	TB or NTM(just find one)	TB	NA
95	2022-1	2022-01-22	CHEST hospital	TBC(second-line drug resistance gene)	TB(drug resistance monitoring)	NOT test	NOT test
96	2022-1	2022-01-24	CHEST hospital	TBC and NTM (quick test + strain identification + full set of resistance genes)	TB or NTM(just find one)	TB	NA
97	2022-1	2022-01-26	CHEST hospital	TBC and NTM (quick test + strain identification + full set of resistance genes)	TB or NTM(just find one)	TB	NA
98	2022-2	2022-02-05	CHEST hospital	TBC and NTM (quick test + strain identification + full set of resistance genes)	TB and NTM	TB	Mycobacterium triplet
99	2022-2	2022-02-05	CHEST hospital	TBC and NTM (quick test + strain identification + full set of resistance genes)	TB or NTM(just find one)	TB	NA
100	2022-2	2022-02-07	CHEST hospital	TBC and NTM (quick test + strain identification + full set of resistance genes)	NA(not find tb or NTM)	NA	NA
101	2022-2	2022-02-08	CHEST hospital	TBC and NTM (quick test + strain identification + full set of resistance genes)	TB or NTM(just find one)	TB	NA
102	2022-2	2022-02-08	CHEST hospital	TBC and NTM (quick test + strain identification + full set of resistance genes)	TB or NTM(just find one)	TB	NA
103	2022-2	2022-02-09	CHEST hospital	TBC and NTM (quick test + strain identification + full set of resistance genes)	TB and NTM	TB	Mycobacterium kansasii
104	2022-2	2022-02-12	CHEST hospital	TBC and NTM (quick test + strain identification + full set of resistance genes)	TB or NTM(just find one)	TB	NA
105	2022-2	2022-02-15	CHEST hospital	TBC and NTM (quick test + strain identification + full set of resistance genes)	NA(not find tb or NTM)	NA	NA
106	2022-2	2022-02-17	CHEST hospital	TBC nucleic mass spectrometry (first-line and second-line drug resistance genes)	TB(drug resistance monitoring)	-	NOT test
107	2022-2	2022-02-17	CHEST hospital	TBC and NTM (quick test + strain identification + full set of resistance genes)	TB or NTM(just find one)	TB	NA
108	2022-2	2022-02-18	CHEST hospital	TBC and NTM (quick test + strain identification + full set of resistance genes)	TB or NTM(just find one)	TB	NA
109	2022-2	2022-02-18	CHEST hospital	TBC and NTM (quick test + strain identification + full set of resistance genes)	TB or NTM(just find one)	TB	NA
110	2022-2	2022-02-18	CHEST hospital	TBC and NTM (quick test + strain identification + full set of resistance genes)	TB and NTM	TB	Mycobacterium abscessus
111	2022-2	2022-02-18	CHEST hospital	TBC and NTM (quick test + strain identification + full set of resistance genes)	TB or NTM(just find one)	TB	NA
112	2022-2	2022-02-21	CHEST hospital	TBC and NTM (quick test + strain identification + full set of resistance genes)	TB or NTM(just find one)	TB	NA
113	2022-2	2022-02-21	CHEST hospital	TBC nucleic mass spectrometry (first-line and second-line drug resistance genes)	TB(drug resistance monitoring)	-	NOT test
114	2022-2	2022-02-22	CHEST hospital	NTM(quick test + strain identification + full set of drug resistance genes)	TB+NTM	NOT test	Mycobacterium gordonae
115	2022-2	2022-02-22	CHEST hospital	TBC and NTM (quick test + strain identification + full set of resistance genes)	TB or NTM(just find one)	NA	Mycobacterium triviale
116	2022-2	2022-02-23	CHEST hospital	TBC and NTM (quick test + strain identification + full set of resistance genes)	TB or NTM(just find one)	NA	M. flavum
117	2022-2	2022-02-23	CHEST hospital	TBC and NTM (quick test + strain identification + full set of resistance genes)	TB or NTM(just find one)	NA	Mycobacterium intracellulare
118	2022-2	2022-02-24	CHEST hospital	TBC and NTM (quick test + strain identification + full set of resistance genes)	TB or NTM(just find one)	TB	NA
119	2022-2	2022-02-24	CHEST hospital	TBC and NTM (quick test + strain identification + full set of resistance genes)	TB or NTM(just find one)	TB	NA
120	2022-2	2022-02-24	CHEST hospital	TBC and NTM (quick test + strain identification + full set of resistance genes)	TB or NTM(just find one)	TB	NA
121	2022-2	2022-02-24	CHEST hospital	TBC and NTM (quick test + strain identification + full set of resistance genes)	TB or NTM(just find one)	TB	NA
122	2022-2	2022-02-25	CHEST hospital	TBC nucleic mass spectrometry (first-line and second-line drug resistance genes)	TB(drug resistance monitoring)	-	NOT test
123	2022-2	2022-02-25	CHEST hospital	TBC nucleic mass spectrometry (first-line and second-line drug resistance genes)	TB(drug resistance monitoring)	-	NOT test
124	2022-2	2022-02-25	CHEST hospital	TBC nucleic mass spectrometry (first-line and second-line drug resistance genes)	TB(drug resistance monitoring)	-	NOT test
125	2022-2	2022-02-28	CHEST hospital	TBC and NTM (quick test + strain identification + full set of resistance genes)	TB or NTM(just find one)	TB	NA
126	2022-2	2022-02-28	CHEST hospital	TBC and NTM (quick test + strain identification + full set of resistance genes)	NA(not find tb or NTM)	NA	NA
127	2022-3	2022-03-01	CHEST hospital	TBC and NTM (quick test + strain identification + full set of resistance genes)	NA(not find tb or NTM)	NA	NA
128	2022-3	2022-03-03	CHEST hospital	TBC and NTM (quick test + strain identification + full set of resistance genes)	TB or NTM(just find one)	TB	NA
129	2022-3	2022-03-04	CHEST hospital	TBC and NTM (quick test + strain identification + full set of resistance genes)	TB or NTM(just find one)	TB	NA
130	2022-3	2022-03-08	CHEST hospital	TBC and NTM (quick test + strain identification + full set of resistance genes)	NA(not find tb or NTM)	NA	NA
131	2022-3	2022-03-08	CHEST hospital	TBC and NTM (quick test + strain identification + full set of resistance genes)	TB or NTM(just find one)	TB	NA
132	2022-3	2022-03-08	CHEST hospital	TBC and NTM (quick test + strain identification + full set of resistance genes)	TB or NTM(just find one)	TB	NA
133	2022-3	2022-03-10	CHEST hospital	TBC and NTM (quick test + strain identification + full set of resistance genes)	NA(not find tb or NTM)	NA	NA
134	2022-3	2022-03-10	CHEST hospital	TBC and NTM (quick test + strain identification + full set of resistance genes)	TB or NTM(just find one)	TB	NA
135	2022-3	2022-03-10	CHEST hospital	TBC and NTM (quick test + strain identification + full set of resistance genes)	TB or NTM(just find one)	TB	NA
136	2022-3	2022-03-11	CHEST hospital	TBC and NTM (quick test + strain identification + full set of resistance genes)	NA(not find tb or NTM)	NA	NA
137	2022-3	2022-03-11	CHEST hospital	TBC nucleic mass spectrometry (first-line and second-line drug resistance genes)	TB(drug resistance monitoring)	-	NOT test
138	2022-3	2022-03-11	CHEST hospital	TBC and NTM (quick test + strain identification + full set of resistance genes)	NA(not find tb or NTM)	NA	NA
139	2022-3	2022-03-11	CHEST hospital	TBC nucleic mass spectrometry (first-line and second-line drug resistance genes)	TB(drug resistance monitoring)	-	NOT test
140	2022-3	2022-03-14	CHEST hospital	TBC and NTM (quick test + strain identification + full set of resistance genes)	NA(not find tb or NTM)	NA	NA
141	2022-3	2022-03-15	CHEST hospital	TBC and NTM (quick test + strain identification + full set of resistance genes)	TB or NTM(just find one)	TB	NA
142	2022-3	2022-03-15	CHEST hospital	TBC and NTM (quick test + strain identification + full set of resistance genes)	TB or NTM(just find one)	TB	NA
143	2022-3	2022-03-16	CHEST hospital	NTM(quick test + strain identification + full set of drug resistance genes)	Positive	NOT test	Mycobacterium intracellulare
144	2022-3	2022-03-17	CHEST hospital	TBC and NTM (quick test + strain identification + full set of resistance genes)	TB or NTM(just find one)	TB	NA
145	2022-3	2022-03-17	CHEST hospital	TBC and NTM (quick test + strain identification + full set of resistance genes)	TB or NTM(just find one)	NA	achromatic mycobacterium
146	2022-3	2022-03-19	CHEST hospital	TBC and NTM (quick test + strain identification + full set of resistance genes)	TB and NTM	TB	Mycobacterium gordonae
147	2022-3	2022-03-19	CHEST hospital	TBC and NTM (quick test + strain identification + full set of resistance genes)	TB or NTM(just find one)	TB	NA
148	2022-3	2022-03-19	CHEST hospital	TBC and NTM (quick test + strain identification + full set of resistance genes)	TB and NTM	TB	Mycobacterium gordonae
149	2022-3	2022-03-21	CHEST hospital	TBC and NTM (quick test + strain identification + full set of resistance genes)	TB or NTM(just find one)	TB	NA
150	2022-3	2022-03-22	CHEST hospital	TBC and NTM (quick test + strain identification + full set of resistance genes)	TB or NTM(just find one)	TB	NA
151	2022-3	2022-03-22	CHEST hospital	TBC and NTM (quick test + strain identification + full set of resistance genes)	TB or NTM(just find one)	NA	Mycobacterium myxogenes
152	2022-3	2022-03-22	CHEST hospital	TBC and NTM (quick test + strain identification + full set of resistance genes)	NA(not find tb or NTM)	NA	NA
153	2022-3	2022-03-22	CHEST hospital	TBC and NTM (quick test + strain identification + full set of resistance genes)	TB or NTM(just find one)	TB	NA
154	2022-3	2022-03-24	CHEST hospital	TBC and NTM (quick test + strain identification + full set of resistance genes)	NA(not find tb or NTM)	NA	NA
155	2022-3	2022-03-24	CHEST hospital	TBC and NTM (quick test + strain identification + full set of resistance genes)	TB and NTM	TB	M. flavum
156	2022-3	2022-03-24	CHEST hospital	TBC and NTM (quick test + strain identification + full set of resistance genes)	TB and NTM	TB	Mycobacterium intracellulare
157	2022-3	2022-03-26	CHEST hospital	TBC and NTM (quick test + strain identification + full set of resistance genes)	TB or NTM(just find one)	TB	NA
158	2022-4	2022-04-26	CHEST hospital	TBC and NTM (quick test + strain identification + full set of resistance genes)	TB or NTM(just find one)	TB	NA
159	2022-4	2022-04-27	CHEST hospital	TBC nucleic mass spectrometry (first-line and second-line drug resistance genes)	TB(drug resistance monitoring)	-	NOT test
160	2022-5	2022-05-04	CHEST hospital	TBC nucleic mass spectrometry (first-line and second-line drug resistance genes)	TB(drug resistance monitoring)	-	NOT test
161	2022-5	2022-05-04	CHEST hospital	TBC and NTM (quick test + strain identification + full set of resistance genes)	TB or NTM(just find one)	TB	NA
162	2022-5	2022-05-04	CHEST hospital	TBC and NTM (quick test + strain identification + full set of resistance genes)	TB or NTM(just find one)	TB	NA
163	2022-5	2022-05-07	CHEST hospital	TBC and NTM (quick test + strain identification + full set of resistance genes)	TB or NTM(just find one)	TB	NA
164	2022-5	2022-05-10	CHEST hospital	TBC and NTM (quick test + strain identification + full set of resistance genes)	NA(not find tb or NTM)	NA	NA
165	2022-5	2022-05-20	CHEST hospital	TBC and NTM (quick test + strain identification + full set of resistance genes)	NA(not find tb or NTM)	NA	NA
166	2022-5	2022-05-20	CHEST hospital	TBC and NTM (quick test + strain identification + full set of resistance genes)	TB or NTM(just find one)	TB	NA
167	2022-5	2022-05-21	CHEST hospital	TBC and NTM (quick test + strain identification + full set of resistance genes)	TB or NTM(just find one)	NA	M. flavum
168	2022-5	2022-05-21	CHEST hospital	TBC and NTM (quick test + strain identification + full set of resistance genes)	TB or NTM(just find one)	TB	NA
169	2022-5	2022-05-24	CHEST hospital	TBC and NTM (quick test + strain identification + full set of resistance genes)	TB or NTM(just find one)	TB	NA
170	2022-5	2022-05-24	CHEST hospital	TBC and NTM (quick test + strain identification + full set of resistance genes)	TB or NTM(just find one)	TB	NA
171	2022-5	2022-05-27	CHEST hospital	TBC and NTM (quick test + strain identification + full set of resistance genes)	TB or NTM(just find one)	TB	NA
172	2022-5	2022-05-31	CHEST hospital	TBC and NTM (quick test + strain identification + full set of resistance genes)	NA(not find tb or NTM)	NA	NA
173	2022-6	2022-06-02	CHEST hospital	TBC and NTM (quick test + strain identification + full set of resistance genes)	TB or NTM(just find one)	TB	NA
174	2022-6	2022-06-03	CHEST hospital	TBC and NTM (quick test + strain identification + full set of resistance genes)	TB or NTM(just find one)	TB	NA
175	2022-6	2022-06-09	CHEST hospital	TBC and NTM (quick test + strain identification + full set of resistance genes)	TB or NTM(just find one)	TB	NA
176	2022-6	2022-06-09	CHEST hospital	TBC and NTM (quick test + strain identification + full set of resistance genes)	TB or NTM(just find one)	TB	NA
177	2022-6	2022-06-14	CHEST hospital	TBC and NTM (quick test + strain identification + full set of resistance genes)	TB or NTM(just find one)	TB	NA
178	2022-6	2022-06-14	CHEST hospital	TBC and NTM (quick test + strain identification + full set of resistance genes)	TB or NTM(just find one)	TB	NA
179	2022-6	2022-06-14	CHEST hospital	TBC and NTM (quick test + strain identification + full set of resistance genes)	TB or NTM(just find one)	TB	NA
180	2022-6	2022-06-15	CHEST hospital	TBC and NTM (quick test + strain identification + full set of resistance genes)	TB or NTM(just find one)	NA	Mycobacterium gordonae
181	2022-6	2022-06-21	CHEST hospital	TBC and NTM (quick test + strain identification + full set of resistance genes)	TB or NTM(just find one)	TB	NA
182	2022-6	2022-06-24	CHEST hospital	TBC and NTM (quick test + strain identification + full set of resistance genes)	TB or NTM(just find one)	TB	NA
183	2022-6	2022-06-27	CHEST hospital	TBC nucleic mass spectrometry (first-line and second-line drug resistance genes)	TB(drug resistance monitoring)	-	NOT test
184	2022-6	2022-06-30	CHEST hospital	TBC and NTM (quick test + strain identification + full set of resistance genes)	TB or NTM(just find one)	NA	Mycobacterium abscessus
185	2022-7	2022-07-02	CHEST hospital	TBC and NTM (quick test + strain identification + full set of resistance genes)	TB or NTM(just find one)	TB	NA
186	2022-7	2022-07-04	CHEST hospital	TBC and NTM (quick test + strain identification + full set of resistance genes)	TB and NTM	TB	Mycobacterium intracellulare
187	2022-7	2022-07-09	CHEST hospital	TBC and NTM (quick test + strain identification + full set of resistance genes)	TB or NTM(just find one)	TB	NA
188	2022-7	2022-07-12	CHEST hospital	TBC and NTM (quick test + strain identification + full set of resistance genes)	TB and NTM	TB	Mycobacterium chelonae
189	2022-7	2022-07-13	CHEST hospital	TBC nucleic mass spectrometry (first-line and second-line drug resistance genes)	TB(drug resistance monitoring)	-	NOT test
190	2022-7	2022-07-13	CHEST hospital	TBC(second-line drug resistance gene)	TB(drug resistance monitoring)	NOT test	NOT test
191	2022-7	2022-07-16	CHEST hospital	TBC and NTM (quick test + strain identification + full set of resistance genes)	TB or NTM(just find one)	TB	NA
192	2022-7	2022-07-16	CHEST hospital	TBC and NTM (quick test + strain identification + full set of resistance genes)	TB and NTM	TB	Mycobacterium chelonae
193	2022-7	2022-07-16	CHEST hospital	TBC and NTM (quick test + strain identification + full set of resistance genes)	TB or NTM(just find one)	TB	NA
194	2022-7	2022-07-19	CHEST hospital	TBC and NTM (quick test + strain identification + full set of resistance genes)	TB or NTM(just find one)	TB	NA
195	2022-7	2022-07-22	CHEST hospital	TBC nucleic mass spectrometry (first-line and second-line drug resistance genes)	TB(drug resistance monitoring)	-	NOT test
196	2022-7	2022-07-26	CHEST hospital	TBC and NTM (quick test + strain identification + full set of resistance genes)	TB or NTM(just find one)	TB	NA
197	2022-7	2022-07-27	CHEST hospital	TBC and NTM (quick test + strain identification + full set of resistance genes)	TB or NTM(just find one)	TB	NA
198	2022-7	2022-07-27	CHEST hospital	TBC and NTM (quick test + strain identification + full set of resistance genes)	TB or NTM(just find one)	TB	NA
199	2022-7	2022-07-28	CHEST hospital	TBC and NTM (quick test + strain identification + full set of resistance genes)	NA(not find tb or NTM)	NA	NA
200	2022-7	2022-07-29	CHEST hospital	TBC and NTM (quick test + strain identification + full set of resistance genes)	TB or NTM(just find one)	TB	NA
201	2022-7	2022-07-29	CHEST hospital	TBC and NTM (quick test + strain identification + full set of resistance genes)	TB and NTM	TB	Mycobacterium gordonae
202	2022-8	2022-08-01	CHEST hospital	TBC and NTM (quick test + strain identification + full set of resistance genes)	TB or NTM(just find one)	TB	NA
203	2022-8	2022-08-04	CHEST hospital	TBC and NTM (quick test + strain identification + full set of resistance genes)	TB or NTM(just find one)	NA	Mycobacterium intracellulare
204	2022-8	2022-08-04	CHEST hospital	TBC and NTM (quick test + strain identification + full set of resistance genes)	TB or NTM(just find one)	TB	NA
205	2022-8	2022-08-05	CHEST hospital	TBC and NTM (quick test + strain identification + full set of resistance genes)	TB or NTM(just find one)	NA	Mycobacterium intracellulare
206	2022-8	2022-08-05	CHEST hospital	TBC and NTM (quick test + strain identification + full set of resistance genes)	TB or NTM(just find one)	TB	NA
207	2022-8	2022-08-06	CHEST hospital	TBC and NTM (quick test + strain identification + full set of resistance genes)	TB or NTM(just find one)	TB	NA
208	2022-8	2022-08-08	CHEST hospital	TBC and NTM (quick test + strain identification + full set of resistance genes)	TB or NTM(just find one)	TB	NA
209	2022-8	2022-08-09	CHEST hospital	TBC and NTM (quick test + strain identification + full set of resistance genes)	TB or NTM(just find one)	TB	NA
210	2022-8	2022-08-09	CHEST hospital	TBC and NTM (quick test + strain identification + full set of resistance genes)	TB or NTM(just find one)	TB	NA
211	2022-8	2022-08-09	CHEST hospital	TBC and NTM (quick test + strain identification + full set of resistance genes)	TB or NTM(just find one)	TB	NA
212	2022-8	2022-08-11	CHEST hospital	TBC and NTM (quick test + strain identification + full set of resistance genes)	TB or NTM(just find one)	TB	NA
213	2022-8	2022-08-12	CHEST hospital	TBC and NTM (quick test + strain identification + full set of resistance genes)	TB or NTM(just find one)	TB	NA
214	2022-8	2022-08-13	CHEST hospital	TBC and NTM (quick test + strain identification + full set of resistance genes)	TB or NTM(just find one)	TB	NA
215	2022-8	2022-08-16	CHEST hospital	TBC and NTM (quick test + strain identification + full set of resistance genes)	NA(not find tb or NTM)	NA	NA
216	2022-8	2022-08-18	CHEST hospital	TBC and NTM (quick test + strain identification + full set of resistance genes)	NA(not find tb or NTM)	NA	NA
217	2022-8	2022-08-22	CHEST hospital	TBC and NTM (quick test + strain identification + full set of resistance genes)	TB or NTM(just find one)	NA	Mycobacterium intracellulare
218	2022-8	2022-08-26	CHEST hospital	TBC and NTM (quick test + strain identification + full set of resistance genes)	TB or NTM(just find one)	TB	NA
219	2022-8	2022-08-26	CHEST hospital	TBC and NTM (quick test + strain identification + full set of resistance genes)	TB or NTM(just find one)	TB	NA
220	2022-9	2022-09-01	CHEST hospital	TBC and NTM (quick test + strain identification + full set of resistance genes)	TB and NTM	TB	Mycobacterium abscessus
221	2022-9	2022-09-02	CHEST hospital	TBC nucleic mass spectrometry (first-line and second-line drug resistance genes)	TB(drug resistance monitoring)	-	NOT test
222	2022-9	2022-09-02	CHEST hospital	TBC and NTM (quick test + strain identification + full set of resistance genes)	TB or NTM(just find one)	TB	NA
223	2022-9	2022-09-05	CHEST hospital	TBC and NTM (quick test + strain identification + full set of resistance genes)	TB or NTM(just find one)	TB	NA
224	2022-9	2022-09-06	CHEST hospital	TBC and NTM (quick test + strain identification + full set of resistance genes)	TB or NTM(just find one)	NA	achromatic mycobacterium
225	2022-9	2022-09-07	CHEST hospital	TBC and NTM (quick test + strain identification + full set of resistance genes)	TB or NTM(just find one)	TB	NA
226	2022-9	2022-09-08	CHEST hospital	TBC and NTM (quick test + strain identification + full set of resistance genes)	NA(not find tb or NTM)	NA	NA
227	2022-9	2022-09-08	CHEST hospital	TBC and NTM (quick test + strain identification + full set of resistance genes)	TB or NTM(just find one)	TB	NA
228	2022-9	2022-09-09	CHEST hospital	TBC nucleic mass spectrometry (first-line and second-line drug resistance genes)	TB(drug resistance monitoring)	-	NOT test
229	2022-9	2022-09-14	CHEST hospital	TBC and NTM (quick test + strain identification + full set of resistance genes)	TB or NTM(just find one)	NA	Mycobacterium chelonae
230	2022-9	2022-09-16	CHEST hospital	TBC and NTM (quick test + strain identification + full set of resistance genes)	TB or NTM(just find one)	TB	NA
231	2022-9	2022-09-17	CHEST hospital	TBC nucleic mass spectrometry (first-line and second-line drug resistance genes)	TB(drug resistance monitoring)	-	NOT test
232	2022-9	2022-09-20	CHEST hospital	TBC and NTM (quick test + strain identification + full set of resistance genes)	TB or NTM(just find one)	TB	NA
233	2022-9	2022-09-21	CHEST hospital	TBC and NTM (quick test + strain identification + full set of resistance genes)	TB or NTM(just find one)	TB	NA
234	2022-9	2022-09-22	CHEST hospital	TBC and NTM (quick test + strain identification + full set of resistance genes)	TB or NTM(just find one)	TB	NA
235	2022-9	2022-09-22	CHEST hospital	TBC and NTM (quick test + strain identification + full set of resistance genes)	TB or NTM(just find one)	NA	Mycobacterium intracellularis / M. abscessus / M. bolae
236	2022-9	2022-09-24	CHEST hospital	TBC and NTM (quick test + strain identification + full set of resistance genes)	TB and NTM	TB	Mycobacterium abscessus / Mycobacterium bolais
237	2022-9	2022-09-26	CHEST hospital	TBC and NTM (quick test + strain identification + full set of resistance genes)	TB or NTM(just find one)	TB	NA
238	2022-9	2022-09-26	CHEST hospital	TBC and NTM (quick test + strain identification + full set of resistance genes)	TB or NTM(just find one)	TB	NA
239	2022-9	2022-09-26	CHEST hospital	TBC nucleic mass spectrometry (first-line and second-line drug resistance genes)	TB(drug resistance monitoring)	-	NOT test
240	2022-9	2022-09-26	CHEST hospital	TBC and NTM (quick test + strain identification + full set of resistance genes)	TB or NTM(just find one)	TB	NA
241	2022-9	2022-09-27	CHEST hospital	TBC and NTM (quick test + strain identification + full set of resistance genes)	TB or NTM(just find one)	TB	NA
242	2022-9	2022-09-27	CHEST hospital	TBC and NTM (quick test + strain identification + full set of resistance genes)	NA(not find tb or NTM)	NA	NA
243	2022-9	2022-09-27	CHEST hospital	TBC and NTM (quick test + strain identification + full set of resistance genes)	TB or NTM(just find one)	TB	NA
244	2022-9	2022-09-28	CHEST hospital	TBC and NTM (quick test + strain identification + full set of resistance genes)	NA(not find tb or NTM)	NA	NA
245	2022-9	2022-09-30	CHEST hospital	TBC and NTM (quick test + strain identification + full set of resistance genes)	TB or NTM(just find one)	NA	Mycobacterium abscessus / Mycobacterium bolais
246	2022-9	2022-09-30	CHEST hospital	TBC and NTM (quick test + strain identification + full set of resistance genes)	TB or NTM(just find one)	TB	NA
247	2022-10	2022-10-04	CHEST hospital	TBC and NTM (quick test + strain identification + full set of resistance genes)	TB or NTM(just find one)	TB	NA
248	2022-10	2022-10-05	CHEST hospital	TBC nucleic mass spectrometry (first-line and second-line drug resistance genes)	TB(drug resistance monitoring)	-	NOT test
249	2022-10	2022-10-05	CHEST hospital	TBC and NTM (quick test + strain identification + full set of resistance genes)	TB or NTM(just find one)	TB	NA
250	2022-10	2022-10-05	CHEST hospital	TBC and NTM (quick test + strain identification + full set of resistance genes)	TB or NTM(just find one)	NA	Mycobacterium abscessus / Mycobacterium bolais
251	2022-10	2022-10-10	CHEST hospital	TBC and NTM (quick test + strain identification + full set of resistance genes)	TB or NTM(just find one)	TB	NA
252	2022-10	2022-10-11	CHEST hospital	TBC and NTM (quick test + strain identification + full set of resistance genes)	TB or NTM(just find one)	TB	NA
253	2022-10	2022-10-12	CHEST hospital	TBC and NTM (quick test + strain identification + full set of resistance genes)	NA(not find tb or NTM)	NA	NA
254	2022-10	2022-10-13	CHEST hospital	TBC and NTM (quick test + strain identification + full set of resistance genes)	TB or NTM(just find one)	TB	NA
255	2022-10	2022-10-13	CHEST hospital	TBC and NTM (quick test + strain identification + full set of resistance genes)	TB or NTM(just find one)	TB	NA
256	2022-10	2022-10-14	CHEST hospital	TBC and NTM (quick test + strain identification + full set of resistance genes)	TB or NTM(just find one)	TB	NA
257	2022-10	2022-10-18	CHEST hospital	TBC and NTM (quick test + strain identification + full set of resistance genes)	TB or NTM(just find one)	TB	NA
258	2022-10	2022-10-18	CHEST hospital	TBC and NTM (quick test + strain identification + full set of resistance genes)	TB or NTM(just find one)	TB	NA
259	2022-10	2022-10-19	CHEST hospital	TBC and NTM (quick test + strain identification + full set of resistance genes)	TB or NTM(just find one)	TB	NA
260	2022-11	2022-11-08	CHEST hospital	TBC and NTM (quick test + strain identification + full set of resistance genes)	TB or NTM(just find one)	NA	Mycobacterium triviale
261	2022-11	2022-11-22	CHEST hospital	TBC and NTM (quick test + strain identification + full set of resistance genes)	TB or NTM(just find one)	TB	NA
262	2022-11	2022-11-23	CHEST hospital	TBC and NTM (quick test + strain identification + full set of resistance genes)	TB or NTM(just find one)	TB	NA
263	2022-12	2022-12-05	CHEST hospital	TBC nucleic mass spectrometry (first-line and second-line drug resistance genes)	TB(drug resistance monitoring)	-	NOT test
264	2022-12	2022-12-08	CHEST hospital	TBC and NTM (quick test + strain identification + full set of resistance genes)	TB or NTM(just find one)	TB	NA
265	2022-12	2022-12-15	CHEST hospital	TBC and NTM (quick test + strain identification + full set of resistance genes)	TB or NTM(just find one)	TB	NA
266	2022-12	2022-12-23	CHEST hospital	TBC and NTM (quick test + strain identification + full set of resistance genes)	TB or NTM(just find one)	TB	NA
267	2022-12	2022-12-26	CHEST hospital	TBC and NTM (quick test + strain identification + full set of resistance genes)	NA(not find tb or NTM)	NA	NA
268	2022-12	2022-12-29	CHEST hospital	TBC and NTM (quick test + strain identification + full set of resistance genes)	NA(not find tb or NTM)	NA	NA
269	2022-12	2022-12-29	CHEST hospital	TBC and NTM (quick test + strain identification + full set of resistance genes)	NA(not find tb or NTM)	NA	NA
270	2023-1	2023-01-03	CHEST hospital	TBC and NTM (quick test + strain identification + full set of resistance genes)	NA(not find tb or NTM)	NA	NA
271	2023-1	2023-01-09	CHEST hospital	TBC and NTM (quick test + strain identification + full set of resistance genes)	TB or NTM(just find one)	NA	Mycobacterium triviale
272	2023-1	2023-01-09	CHEST hospital	TBC and NTM (quick test + strain identification + full set of resistance genes)	TB or NTM(just find one)	TB	NA
273	2023-1	2023-01-11	CHEST hospital	TBC and NTM (quick test + strain identification + full set of resistance genes)	TB or NTM(just find one)	TB	NA
274	2023-1	2023-01-11	CHEST hospital	TBC and NTM (quick test + strain identification + full set of resistance genes)	TB or NTM(just find one)	TB	NA
275	2023-1	2023-01-11	CHEST hospital	TBC and NTM (quick test + strain identification + full set of resistance genes)	TB or NTM(just find one)	TB	NA
276	2023-1	2023-01-16	CHEST hospital	TBC and NTM (quick test + strain identification + full set of resistance genes)	TB or NTM(just find one)	TB	NA
277	2023-1	2023-01-18	CHEST hospital	TBC and NTM (quick test + strain identification + full set of resistance genes)	TB or NTM(just find one)	TB	NA
278	2023-1	2023-01-29	CHEST hospital	TBC and NTM (quick test + strain identification + full set of resistance genes)	TB and NTM	TB	Mycobacterium intracellulare
279	2023-1	2023-01-31	CHEST hospital	TBC and NTM (quick test + strain identification + full set of resistance genes)	TB or NTM(just find one)	TB	NA
280	2023-1	2023-01-31	CHEST hospital	TBC and NTM (quick test + strain identification + full set of resistance genes)	TB or NTM(just find one)	NA	Mycobacterium triviale
281	2023-2	2023-02-03	CHEST hospital	TBC and NTM (quick test + strain identification + full set of resistance genes)	TB or NTM(just find one)	TB	NA
282	2023-2	2023-02-06	CHEST hospital	TBC and NTM (quick test + strain identification + full set of resistance genes)	TB or NTM(just find one)	TB	NA
283	2023-2	2023-02-08	CHEST hospital	TBC and NTM (quick test + strain identification + full set of resistance genes)	TB and NTM	TB	Mycobacterium intracellulare
284	2023-2	2023-02-10	CHEST hospital	TBC and NTM (quick test + strain identification + full set of resistance genes)	TB or NTM(just find one)	TB	NA
285	2023-2	2023-02-11	CHEST hospital	TBC and NTM (quick test + strain identification + full set of resistance genes)	NA(not find tb or NTM)	NA	NA
286	2023-2	2023-02-13	CHEST hospital	TBC and NTM (quick test + strain identification + full set of resistance genes)	TB and NTM	TB	Mycobacterium gordonae
287	2023-2	2023-02-14	CHEST hospital	TBC and NTM (quick test + strain identification + full set of resistance genes)	TB or NTM(just find one)	TB	NA
288	2023-2	2023-02-14	CHEST hospital	TBC and NTM (quick test + strain identification + full set of resistance genes)	TB or NTM(just find one)	TB	NA
289	2023-2	2023-02-16	CHEST hospital	TBC and NTM (quick test + strain identification + full set of resistance genes)	NA(not find tb or NTM)	NA	NA
290	2023-2	2023-02-16	CHEST hospital	TBC and NTM (quick test + strain identification + full set of resistance genes)	TB or NTM(just find one)	TB	NA
291	2023-2	2023-02-16	CHEST hospital	TBC nucleic mass spectrometry (first-line and second-line drug resistance genes)	TB(drug resistance monitoring)	-	NOT test
292	2023-2	2023-02-16	CHEST hospital	TBC and NTM (quick test + strain identification + full set of resistance genes)	TB or NTM(just find one)	TB	NA
293	2023-2	2023-02-17	CHEST hospital	TBC and NTM (quick test + strain identification + full set of resistance genes)	TB or NTM(just find one)	TB	NA
294	2023-2	2023-02-17	CHEST hospital	TBC and NTM (quick test + strain identification + full set of resistance genes)	TB or NTM(just find one)	TB	NA
295	2023-2	2023-02-18	CHEST hospital	TBC nucleic mass spectrometry (first-line and second-line drug resistance genes)	TB(drug resistance monitoring)	-	NOT test
296	2023-2	2023-02-20	CHEST hospital	TBC and NTM (quick test + strain identification + full set of resistance genes)	TB or NTM(just find one)	NA	Mycobacterium avium / Mycobacterium chimerae
297	2023-2	2023-02-21	CHEST hospital	TBC and NTM (quick test + strain identification + full set of resistance genes)	NA(not find tb or NTM)	NA	NA
298	2023-2	2023-02-21	CHEST hospital	NTM(quick test + strain identification + full set of drug resistance genes)	Positive	NOT test	Mycobacterium intracellulare
299	2023-2	2023-02-22	CHEST hospital	TBC and NTM (quick test + strain identification + full set of resistance genes)	TB or NTM(just find one)	TB	NA
300	2023-2	2023-02-23	CHEST hospital	TBC and NTM (quick test + strain identification + full set of resistance genes)	TB or NTM(just find one)	TB	NA
301	2023-2	2023-02-23	CHEST hospital	TBC and NTM (quick test + strain identification + full set of resistance genes)	TB or NTM(just find one)	TB	NA
302	2023-2	2023-02-27	CHEST hospital	TBC and NTM (quick test + strain identification + full set of resistance genes)	TB or NTM(just find one)	TB	NA
303	2023-3	2023-03-01	CHEST hospital	TBC and NTM (quick test + strain identification + full set of resistance genes)	TB or NTM(just find one)	TB	NA
304	2023-3	2023-03-01	CHEST hospital	TBC and NTM (quick test + strain identification + full set of resistance genes)	TB or NTM(just find one)	TB	NA
305	2023-3	2023-03-02	CHEST hospital	TBC nucleic mass spectrometry (first-line and second-line drug resistance genes)	TB(drug resistance monitoring)	TB	NOT test
306	2023-3	2023-03-02	CHEST hospital	TBC and NTM (quick test + strain identification + full set of resistance genes)	TB or NTM(just find one)	TB	NA
307	2023-3	2023-03-03	CHEST hospital	TBC and NTM (quick test + strain identification + full set of resistance genes)	TB or NTM(just find one)	TB	NA
308	2023-3	2023-03-04	CHEST hospital	TBC and NTM (quick test + strain identification + full set of resistance genes)	NA(not find tb or NTM)	NA	NA
309	2023-3	2023-03-04	CHEST hospital	TBC and NTM (quick test + strain identification + full set of resistance genes)	NA(not find tb or NTM)	NA	NA
310	2023-3	2023-03-05	CHEST hospital	TBC and NTM (quick test + strain identification + full set of resistance genes)	TB or NTM(just find one)	TB	NA
311	2023-3	2023-03-06	CHEST hospital	TBC nucleic mass spectrometry (first-line and second-line drug resistance genes)	TB(drug resistance monitoring)	-	NOT test
312	2023-3	2023-03-06	CHEST hospital	TBC and NTM (quick test + strain identification + full set of resistance genes)	TB or NTM(just find one)	TB	NA
313	2023-3	2023-03-07	CHEST hospital	TBC and NTM (quick test + strain identification + full set of resistance genes)	NA(not find tb or NTM)	NA	NA
314	2023-3	2023-03-09	CHEST hospital	TBC and NTM (quick test + strain identification + full set of resistance genes)	NA(not find tb or NTM)	NA	NA
315	2023-3	2023-03-09	CHEST hospital	TBC and NTM (quick test + strain identification + full set of resistance genes)	TB or NTM(just find one)	TB	NA
316	2023-3	2023-03-10	CHEST hospital	TBC and NTM (quick test + strain identification + full set of resistance genes)	NA(not find tb or NTM)	NA	NA
317	2023-3	2023-03-11	CHEST hospital	TBC and NTM (quick test + strain identification + full set of resistance genes)	NA(not find tb or NTM)	NA	NA
318	2023-3	2023-03-13	CHEST hospital	TBC and NTM (quick test + strain identification + full set of resistance genes)	TB or NTM(just find one)	NA	Mycobacterium intracellulare
319	2023-3	2023-03-14	CHEST hospital	TBC and NTM (quick test + strain identification + full set of resistance genes)	TB or NTM(just find one)	TB	NA
320	2023-3	2023-03-14	CHEST hospital	TBC and NTM (quick test + strain identification + full set of resistance genes)	TB or NTM(just find one)	TB	NA
321	2023-3	2023-03-18	CHEST hospital	TBC nucleic mass spectrometry (first-line and second-line drug resistance genes)	TB(drug resistance monitoring)	-	NOT test
322	2023-3	2023-03-18	CHEST hospital	TBC and NTM (quick test + strain identification + full set of resistance genes)	TB or NTM(just find one)	TB	NA
323	2023-3	2023-03-20	CHEST hospital	TBC and NTM (quick test + strain identification + full set of resistance genes)	TB or NTM(just find one)	TB	NA
324	2023-3	2023-03-21	CHEST hospital	TBC and NTM (quick test + strain identification + full set of resistance genes)	TB or NTM(just find one)	TB	NA
325	2023-3	2023-03-23	CHEST hospital	TBC and NTM (quick test + strain identification + full set of resistance genes)	NA(not find tb or NTM)	NA	NA
326	2023-3	2023-03-23	CHEST hospital	TBC and NTM (quick test + strain identification + full set of resistance genes)	TB or NTM(just find one)	TB	NA
327	2023-3	2023-03-23	CHEST hospital	TBC and NTM (quick test + strain identification + full set of resistance genes)	TB or NTM(just find one)	TB	NA
328	2023-3	2023-03-24	CHEST hospital	TBC nucleic mass spectrometry (first-line and second-line drug resistance genes)	TB(drug resistance monitoring)	-	NOT test
329	2023-3	2023-03-27	CHEST hospital	TBC and NTM (quick test + strain identification + full set of resistance genes)	NA(not find tb or NTM)	NA	NA
330	2023-3	2023-03-28	CHEST hospital	TBC and NTM (quick test + strain identification + full set of resistance genes)	TB or NTM(just find one)	TB	NA
331	2023-3	2023-03-29	CHEST hospital	TBC and NTM (quick test + strain identification + full set of resistance genes)	TB or NTM(just find one)	TB	NA
332	2023-3	2023-03-30	CHEST hospital	TBC and NTM (quick test + strain identification + full set of resistance genes)	TB or NTM(just find one)	TB	NA
333	2023-3	2023-03-30	CHEST hospital	TBC and NTM (quick test + strain identification + full set of resistance genes)	TB or NTM(just find one)	TB	NA
334	2023-3	2023-03-30	CHEST hospital	TBC and NTM (quick test + strain identification + full set of resistance genes)	TB or NTM(just find one)	TB	NA
335	2023-4	2023-04-01	CHEST hospital	TBC nucleic mass spectrometry (first-line and second-line drug resistance genes)	TB(drug resistance monitoring)	-	NOT test
336	2023-4	2023-04-04	CHEST hospital	TBC and NTM (quick test + strain identification + full set of resistance genes)	TB or NTM(just find one)	TB	NA
337	2023-4	2023-04-11	CHEST hospital	TBC and NTM (quick test + strain identification + full set of resistance genes)	TB or NTM(just find one)	TB	NA
338	2023-4	2023-04-13	CHEST hospital	TBC and NTM (quick test + strain identification + full set of resistance genes)	NA(not find tb or NTM)	NA	NA
339	2023-4	2023-04-13	CHEST hospital	TBC and NTM (quick test + strain identification + full set of resistance genes)	TB or NTM(just find one)	TB	NA
340	2023-4	2023-04-14	CHEST hospital	TBC and NTM (quick test + strain identification + full set of resistance genes)	NA(not find tb or NTM)	NA	NA
341	2023-4	2023-04-14	CHEST hospital	TBC and NTM (quick test + strain identification + full set of resistance genes)	TB or NTM(just find one)	TB	NA
342	2023-4	2023-04-14	CHEST hospital	TBC and NTM (quick test + strain identification + full set of resistance genes)	TB or NTM(just find one)	TB	NA
343	2023-4	2023-04-14	CHEST hospital	TBC and NTM (quick test + strain identification + full set of resistance genes)	TB and NTM	TB	Mycobacterium intracellulare
344	2023-4	2023-04-15	CHEST hospital	TBC and NTM (quick test + strain identification + full set of resistance genes)	TB and NTM	TB	Mycobacterium chelonae
345	2023-4	2023-04-15	CHEST hospital	TBC and NTM (quick test + strain identification + full set of resistance genes)	TB or NTM(just find one)	TB	NA
346	2023-4	2023-04-17	CHEST hospital	TBC and NTM (quick test + strain identification + full set of resistance genes)	TB or NTM(just find one)	TB	NA
347	2023-4	2023-04-17	CHEST hospital	NTM(quick test + strain identification + full set of drug resistance genes)	Positive	NOT test	Mycobacterium branderi/ intracellular mycobacteria
348	2023-4	2023-04-18	CHEST hospital	TBC and NTM (quick test + strain identification + full set of resistance genes)	TB or NTM(just find one)	TB	NA
349	2023-4	2023-04-18	CHEST hospital	TBC and NTM (quick test + strain identification + full set of resistance genes)	TB or NTM(just find one)	TB	NA
350	2023-4	2023-04-19	CHEST hospital	TBC and NTM (quick test + strain identification + full set of resistance genes)	NA(not find tb or NTM)	NA	NA
351	2023-4	2023-04-20	CHEST hospital	TBC and NTM (quick test + strain identification + full set of resistance genes)	TB or NTM(just find one)	TB	NA
352	2023-4	2023-04-20	CHEST hospital	TBC and NTM (quick test + strain identification + full set of resistance genes)	TB or NTM(just find one)	TB	NA
353	2023-4	2023-04-21	CHEST hospital	TBC and NTM (quick test + strain identification + full set of resistance genes)	TB or NTM(just find one)	TB	NA
354	2023-4	2023-04-24	CHEST hospital	TBC and NTM (quick test + strain identification + full set of resistance genes)	TB or NTM(just find one)	TB	NA
355	2023-4	2023-04-24	CHEST hospital	TBC and NTM (quick test + strain identification + full set of resistance genes)	TB or NTM(just find one)	TB	NA
356	2023-4	2023-04-24	CHEST hospital	TBC and NTM (quick test + strain identification + full set of resistance genes)	TB or NTM(just find one)	TB	NA
357	2023-4	2023-04-26	CHEST hospital	TBC and NTM (quick test + strain identification + full set of resistance genes)	TB or NTM(just find one)	TB	NA
358	2023-4	2023-04-26	CHEST hospital	TBC and NTM (quick test + strain identification + full set of resistance genes)	NA(not find tb or NTM)	NA	NA
359	2023-4	2023-04-27	CHEST hospital	TBC and NTM (quick test + strain identification + full set of resistance genes)	TB or NTM(just find one)	TB	NA
360	2023-4	2023-04-28	CHEST hospital	TBC and NTM (quick test + strain identification + full set of resistance genes)	NA(not find tb or NTM)	NA	NA
361	2023-4	2023-04-29	CHEST hospital	TBC and NTM (quick test + strain identification + full set of resistance genes)	TB or NTM(just find one)	TB	NA
362	2023-4	2023-04-30	CHEST hospital	TBC and NTM (quick test + strain identification + full set of resistance genes)	TB or NTM(just find one)	TB	NA
363	2023-5	2023-05-01	CHEST hospital	TBC and NTM (quick test + strain identification + full set of resistance genes)	NA(not find tb or NTM)	NA	NA
364	2023-5	2023-05-02	CHEST hospital	TBC and NTM (quick test + strain identification + full set of resistance genes)	TB or NTM(just find one)	TB	NA
365	2023-5	2023-05-04	CHEST hospital	TBC and NTM (quick test + strain identification + full set of resistance genes)	TB or NTM(just find one)	TB	NA
366	2023-5	2023-05-04	CHEST hospital	TBC and NTM (quick test + strain identification + full set of resistance genes)	TB or NTM(just find one)	TB	NA
367	2023-5	2023-05-04	CHEST hospital	TBC and NTM (quick test + strain identification + full set of resistance genes)	NA(not find tb or NTM)	NA	NA
368	2023-5	2023-05-04	CHEST hospital	TBC and NTM (quick test + strain identification + full set of resistance genes)	TB or NTM(just find one)	TB	NA
369	2023-5	2023-05-05	CHEST hospital	TBC and NTM (quick test + strain identification + full set of resistance genes)	NA(not find tb or NTM)	NA	NA
370	2023-5	2023-05-05	CHEST hospital	TBC and NTM (quick test + strain identification + full set of resistance genes)	TB or NTM(just find one)	TB	NA
371	2023-5	2023-05-07	CHEST hospital	TBC and NTM (quick test + strain identification + full set of resistance genes)	TB or NTM(just find one)	TB	NA
372	2023-5	2023-05-08	CHEST hospital	TBC and NTM (quick test + strain identification + full set of resistance genes)	TB or NTM(just find one)	TB	NA
373	2023-5	2023-05-08	CHEST hospital	TBC and NTM (quick test + strain identification + full set of resistance genes)	TB or NTM(just find one)	TB	NA
374	2023-5	2023-05-09	CHEST hospital	TBC and NTM (quick test + strain identification + full set of resistance genes)	TB or NTM(just find one)	TB	NA
375	2023-5	2023-05-09	CHEST hospital	TBC and NTM (quick test + strain identification + full set of resistance genes)	NA(not find tb or NTM)	NA	NA
376	2023-5	2023-05-10	CHEST hospital	TBC and NTM (quick test + strain identification + full set of resistance genes)	TB and NTM	TB	Mycobacterium chelonae / Mycobacterium intracellularis
377	2023-5	2023-05-10	CHEST hospital	TBC and NTM (quick test + strain identification + full set of resistance genes)	TB or NTM(just find one)	TB	NA
378	2023-5	2023-05-10	CHEST hospital	TBC and NTM (quick test + strain identification + full set of resistance genes)	TB or NTM(just find one)	TB	NA
379	2023-5	2023-05-11	CHEST hospital	TBC and NTM (quick test + strain identification + full set of resistance genes)	TB and NTM	TB	Mycobacterium chelonae
380	2023-5	2023-05-11	CHEST hospital	TBC and NTM (quick test + strain identification + full set of resistance genes)	TB or NTM(just find one)	TB	NA
381	2023-5	2023-05-11	CHEST hospital	TBC and NTM (quick test + strain identification + full set of resistance genes)	TB or NTM(just find one)	TB	NA
382	2023-5	2023-05-11	CHEST hospital	TBC and NTM (quick test + strain identification + full set of resistance genes)	TB or NTM(just find one)	TB	NA
383	2023-5	2023-05-13	CHEST hospital	TBC and NTM (quick test + strain identification + full set of resistance genes)	TB or NTM(just find one)	TB	NA
384	2023-5	2023-05-13	CHEST hospital	TBC and NTM (quick test + strain identification + full set of resistance genes)	TB and NTM	TB	Mycobacterium chelonae
385	2023-5	2023-05-15	CHEST hospital	TBC and NTM (quick test + strain identification + full set of resistance genes)	TB or NTM(just find one)	TB	NA
386	2023-5	2023-05-15	CHEST hospital	NTM(quick test + strain identification + full set of drug resistance genes)	Positive	NOT test	Mycobacterium intracellulare
387	2023-5	2023-05-16	CHEST hospital	TBC and NTM (quick test + strain identification + full set of resistance genes)	TB or NTM(just find one)	TB	NA
388	2023-5	2023-05-16	CHEST hospital	TBC and NTM (quick test + strain identification + full set of resistance genes)	TB or NTM(just find one)	TB	NA
389	2023-5	2023-05-17	CHEST hospital	TBC and NTM (quick test + strain identification + full set of resistance genes)	TB or NTM(just find one)	TB	NA
390	2023-5	2023-05-17	CHEST hospital	TBC and NTM (quick test + strain identification + full set of resistance genes)	TB or NTM(just find one)	TB	NA
391	2023-5	2023-05-18	CHEST hospital	TBC and NTM (quick test + strain identification + full set of resistance genes)	TB or NTM(just find one)	TB	NA
392	2023-5	2023-05-18	CHEST hospital	TBC and NTM (quick test + strain identification + full set of resistance genes)	TB or NTM(just find one)	TB	NA
393	2023-5	2023-05-18	CHEST hospital	TBC and NTM (quick test + strain identification + full set of resistance genes)	TB or NTM(just find one)	TB	NA
394	2023-5	2023-05-18	CHEST hospital	TBC and NTM (quick test + strain identification + full set of resistance genes)	TB or NTM(just find one)	TB	NA
395	2023-5	2023-05-18	CHEST hospital	TBC and NTM (quick test + strain identification + full set of resistance genes)	TB or NTM(just find one)	NA	Mycobacterium triviale
396	2023-5	2023-05-19	CHEST hospital	TBC and NTM (quick test + strain identification + full set of resistance genes)	TB or NTM(just find one)	TB	NA
397	2023-5	2023-05-19	CHEST hospital	TBC and NTM (quick test + strain identification + full set of resistance genes)	TB or NTM(just find one)	TB	NA
398	2023-5	2023-05-20	CHEST hospital	TBC and NTM (quick test + strain identification + full set of resistance genes)	TB or NTM(just find one)	TB	NA
399	2023-5	2023-05-22	CHEST hospital	TBC and NTM (quick test + strain identification + full set of resistance genes)	TB or NTM(just find one)	TB	NA
400	2023-5	2023-05-22	CHEST hospital	TBC and NTM (quick test + strain identification + full set of resistance genes)	TB or NTM(just find one)	TB	NA
401	2023-5	2023-05-23	CHEST hospital	TBC and NTM (quick test + strain identification + full set of resistance genes)	TB or NTM(just find one)	TB	NA
402	2023-5	2023-05-23	CHEST hospital	TBC and NTM (quick test + strain identification + full set of resistance genes)	TB or NTM(just find one)	TB	NA
403	2023-5	2023-05-24	CHEST hospital	TBC and NTM (quick test + strain identification + full set of resistance genes)	TB or NTM(just find one)	TB	NA
404	2023-5	2023-05-26	CHEST hospital	TBC and NTM (quick test + strain identification + full set of resistance genes)	TB or NTM(just find one)	TB	NA
405	2023-5	2023-05-26	CHEST hospital	TBC and NTM (quick test + strain identification + full set of resistance genes)	NA(not find tb or NTM)	NA	NA
406	2023-5	2023-05-27	CHEST hospital	TBC and NTM (quick test + strain identification + full set of resistance genes)	TB or NTM(just find one)	TB	NA
407	2023-5	2023-05-30	CHEST hospital	TBC and NTM (quick test + strain identification + full set of resistance genes)	TB or NTM(just find one)	TB	NA
408	2023-5	2023-05-30	CHEST hospital	TBC and NTM (quick test + strain identification + full set of resistance genes)	TB or NTM(just find one)	TB	NA
409	2023-5	2023-05-30	CHEST hospital	TBC and NTM (quick test + strain identification + full set of resistance genes)	TB or NTM(just find one)	TB	NA
410	2023-6	2023-06-01	CHEST hospital	TBC and NTM (quick test + strain identification + full set of resistance genes)	TB and NTM	TB	Mycobacterium abscessus
411	2023-6	2023-06-01	CHEST hospital	TBC and NTM (quick test + strain identification + full set of resistance genes)	NA(not find tb or NTM)	NA	NA
412	2023-6	2023-06-02	CHEST hospital	TBC nucleic mass spectrometry (first-line and second-line drug resistance genes)	TB(drug resistance monitoring)	-	NOT test
413	2023-6	2023-06-02	CHEST hospital	TBC and NTM (quick test + strain identification + full set of resistance genes)	NA(not find tb or NTM)	NA	NA
414	2023-6	2023-06-03	CHEST hospital	TBC and NTM (quick test + strain identification + full set of resistance genes)	TB or NTM(just find one)	TB	NA
415	2023-6	2023-06-03	CHEST hospital	TBC and NTM (quick test + strain identification + full set of resistance genes)	TB or NTM(just find one)	TB	NA
416	2023-6	2023-06-03	CHEST hospital	TBC and NTM (quick test + strain identification + full set of resistance genes)	TB or NTM(just find one)	TB	NA
417	2023-6	2023-06-04	CHEST hospital	TBC and NTM (quick test + strain identification + full set of resistance genes)	TB or NTM(just find one)	TB	NA
418	2023-6	2023-06-05	CHEST hospital	TBC and NTM (quick test + strain identification + full set of resistance genes)	TB or NTM(just find one)	TB	NA
419	2023-6	2023-06-05	CHEST hospital	TBC and NTM (quick test + strain identification + full set of resistance genes)	TB and NTM	TB	Mycobacterium intracellulare
420	2023-6	2023-06-06	CHEST hospital	TBC and NTM (quick test + strain identification + full set of resistance genes)	NA(not find tb or NTM)	NA	NA
